# Supplementary material for: The Influence of the Preparation Method on the Physico-Chemical Properties and Catalytic Activities of Ce-Modified LDH Structures Used as Catalysts in Condensation Reactions
Source: Molecules. 2021 Oct 14;26(20):6191. doi: 10.3390/molecules26206191 (PMC8537870; doi:10.3390/molecules26206191)
Supplement: Supplementary file 1 [file molecules-26-06191-s001.zip]

Archive with 1 entries (1 files):
- molecules-1422622-supplementary.pdf
